# Supplementary material for: The Neglected Angio-Neurotrophic Parasite Gurltia paralysans (Nematoda: Angiostrongylidae): Northernmost South American Distribution, Current Knowledge, and Future Perspectives
Source: Pathogens. 2021 Dec 9;10(12):1601. doi: 10.3390/pathogens10121601 (PMC8707030; doi:10.3390/pathogens10121601)
Supplement: Supplementary file 1 [file pathogens-10-01601-s001.zip]

Archive with 1 entries (1 files):
- pathogens-1493473-supplementary.pdf
